# Supplementary material for: Evaluation of Healthy Canine Conjunctival, Periocular Haired Skin, and Nasal Microbiota Compared to Conjunctival Culture
Source: Front Vet Sci. 2020 Aug 27;7:558. doi: 10.3389/fvets.2020.00558 (PMC7481369; doi:10.3389/fvets.2020.00558)
Supplement: Supplementary Table 3 — List of all ASVs, and resolved taxonomies, identified in greater than half of samples from at least one site (gray cells). For each ASV, the prevalence within that site, and proportion of total DNA from that site represented by that ASV are provided. ASVs listed in gray cells were detected in greater than half of samples from all three sites. [file Table_1.XLSX]

## Sheet: Sheet1
				Conjunctival		Nasal		Periocular
	ASV	Family (or closest taxonomy)	Genus (± species)	Prevalence	% total DNA	Prevalence	% total DNA	Prevalence	% total DNA
	ASV0001	Moraxellaceae	Psychrobacter	0	0	0.956522	0.763246	0.652174	0.241377
	ASV0002	Moraxellaceae	undetermined	1	0.106125	0.913043	0.00712159	1	0.0206583
	ASV0003	Moraxellaceae	Acinetobacter	0.956522	0.0831132	0.913043	0.00636198	0.956522	0.0159177
	ASV0004	Moraxellaceae	Acinetobacter	0.913043	0.0609358	0.782609	0.00465541	0.869565	0.0101557
	ASV0005	Pasteurellaceae	Frederiksenia	0.565217	0.0113842	0.73913	0.00689961	0.869565	0.0179449
	ASV0008	Moraxellaceae	Moraxella	0.478261	0.00613529	0.565217	0.00236232	0.869565	0.0189975
	ASV0012	Cytophagaceae	undetermined	0.956522	0.0323102	0.956522	0.00253339	1	0.00633901
	ASV0013	Reyranellaceae	Reyranella	0.956522	0.0264704	0.869565	0.00230937	0.956522	0.00587508
	ASV0014	Propionibacteriaceae	Cutibacterium	1	0.0264009	0.913043	0.00163123	1	0.00645596
	ASV0017	Staphylococcaceae	Staphylococcus	0.956522	0.0163724	0.782609	0.00141332	0.956522	0.00717329
	ASV0018	Porphyromonadaceae	Porphyromonas	0.304348	0.00314586	0.391304	0.00113025	0.695652	0.00983989
	ASV0019	Neisseriaceae	Conchiformibius	0.173913	0.0016859	0.521739	0.00323801	0.608696	0.00569965
	ASV0020	Moraxellaceae	Moraxella	0.217391	0.00241588	0.26087	0.000720916	0.652174	0.0106235
	ASV0022	Xanthobacteraceae	Bradyrhizobium	1	0.0213605	0.782609	0.00145812	1	0.00421821
	ASV0025	Mycoplasmataceae	Mycoplasma fastidiosum	0.0434783	0.00217255	0.565217	0.00326041	0.26087	0.00501351
	ASV0026	Neisseriaceae	Conchiformibius	0.391304	0.00250278	0.565217	0.0025619	0.652174	0.00576203
	ASV0031	Fimbriimonadaceae	Fimbriimonas	1	0.0147038	0.869565	0.00106915	1	0.00311492
	ASV0033	Oligoflexales 0319-6G20	Roseobacter	1	0.0145996	0.782609	0.000985659	0.956522	0.00260032
	ASV0035	Diplorickettsiaceae	undetermined	0.869565	0.0130353	0.73913	0.000944929	0.869565	0.0023976
	ASV0037	Diplorickettsiaceae	undetermined	0.869565	0.0120099	0.652174	0.000946966	0.869565	0.00246387
	ASV0038	Burkholderiaceae	AAP99	0.869565	0.0124096	0.826087	0.000836996	0.913043	0.00244438
	ASV0042	Sphingomonadaceae	Sphingomonas	0.347826	0.00152948	0.130435	0.000327874	0.73913	0.00536827
	ASV0045	Solibacteraceae (subgroup 3)	Bryobacter	0.956522	0.0110539	0.73913	0.000775901	0.956522	0.00176603
	ASV0046	Moraxellaceae	Acinetobacter lwoffii	0.217391	0.006396	0.130435	0.000798302	0.565217	0.00307594
	ASV0047	Streptococcaceae	Streptococcus	0.608696	0.00571816	0.304348	0.000374713	0.565217	0.00395311
	ASV0050	Fusobacteriaceae	Fusobacterium	0.347826	0.00163376	0.217391	0.000388969	0.695652	0.00463535
	ASV0055	Micropepsaceae	undetermined	0.869565	0.00766477	0.782609	0.0007535	0.913043	0.0015945
	ASV0057	Porphyromonadaceae	Porphyromonas canoris	0.130435	0.00041713	0.217391	0.000134408	0.73913	0.00410125
	ASV0059	Gammaproteobacteria incertae sedis	Candidatus Ovatusbacter	0.956522	0.00663932	0.782609	0.000555961	0.913043	0.00145025
	ASV0060	Aerococcaceae	Abiotrophia	0.0869565	0.000747358	0.304348	0.000590581	0.652174	0.00288101
	ASV0067	Porphyromonadaceae	Porphyromonas circumdentaria	0.0869565	0.000295467	0.391304	0.000211795	0.782609	0.00334104
	ASV0069	Pasteurellaceae	Pasteurella	0	0	0.217391	0.00022605	0.652174	0.00327087
	ASV0070	Diplorickettsiaceae	undetermined	0.869565	0.00688265	0.434783	0.000421553	0.782609	0.00124363
	ASV0072	Bacteroidaceae	Bacteroides	0.0869565	0.000243326	0.26087	0.000327874	0.826087	0.00301356
	ASV0074	Acidobacteriia (subgroup 2)	undetermined	0.913043	0.00653504	0.826087	0.000450063	0.782609	0.00116566
	ASV0075	Weeksellaceae	Bergeyella	0.173913	0.00100806	0.391304	0.000511158	0.608696	0.0023976
	ASV0079	Streptococcaceae	Streptococcus suis	0.217391	0.00119925	0.217391	0.000470428	0.565217	0.00222996
	ASV0083	Porphyromonadaceae	Porphyromonas	0	0	0.173913	0.000205685	0.695652	0.00287322
	ASV0087	Chitinophagaceae	Asinibacterium	0.869565	0.00622219	0.521739	0.000348239	0.695652	0.000904459
	ASV0088	Cardiobacteriaceae	Cardiobacterium	0.0434783	0.000104283	0.130435	9.16419e-05	0.565217	0.00279914
	ASV0094	Chitinophagaceae	undetermined	0.695652	0.00434511	0.608696	0.000352312	0.608696	0.00100972
	ASV0102	Burkholderiaceae	Aquabacterium	0.73913	0.0049708	0.434783	0.000346203	0.478261	0.000787503
	ASV0105	Bacillales family XI	Gemella	0.130435	0.000764739	0.0869565	0.000199576	0.608696	0.00196486
	ASV0107	Fimbriimonadaceae	undetermined	0.782609	0.00434511	0.565217	0.000331947	0.73913	0.000787503
	ASV0110	Gammaproteobacteria incertae sedis	Acidibacter	0.782609	0.00401488	0.565217	0.000256597	0.782609	0.00095514
	ASV0118	Caulobacteraceae	undetermined	0.565217	0.00429296	0.478261	0.000321765	0.652174	0.000514606
	ASV0124	Polyangiaceae	Pajaroellobacter	0.73913	0.00378893	0.478261	0.000236232	0.695652	0.000545794
	ASV0140	Obscuribacterales	undetermined	0.652174	0.00232898	0.434783	0.000230123	0.695652	0.000701735
	ASV0146	Solibacteraceae (subgroup 3)	Bryobacter	0.652174	0.00312848	0.347826	0.000114043	0.782609	0.000584779
	ASV0151	Solimonadaceae	Nevskia	0.565217	0.00205089	0.391304	0.000140518	0.608696	0.000740721
	ASV0152	Leptospiraceae	Leptospira	0.73913	0.00215517	0.608696	0.000236232	0.782609	0.000475621
	ASV0181	Xanthobacteraceae	Afipia	0.608696	0.0026592	0.304348	0.000130335	0.391304	0.000284593
	ASV0184	Absconditabacteriales (SR1)	undetermined	0.0869565	0.000312848	0.0434783	8.14594e-05	0.565217	0.000974632
